# Supplementary material for: Can RNA-Seq Resolve the Rapid Radiation of Advanced Moths and Butterflies (Hexapoda: Lepidoptera: Apoditrysia)? An Exploratory Study
Source: PLoS One. 2013 Dec 4;8(12):e82615. doi: 10.1371/journal.pone.0082615 (PMC3853519; doi:10.1371/journal.pone.0082615)
Supplement: Table S1 — Exemplars used for RNA-Seq and their distribution across the classification of van Nieukerken et al. [1], accession numbers, life stages and collection localities. (XLSX) [file pone.0082615.s006.xlsx]

## Sheet: Libraries
Table S1. Exemplars used for RNA-Seq and their distribution across the classification of van Nieukerken et al. (2011), accession numbers, life stages and collection localities
Superfamily1	Family	Subfamily	Genus	species	ATOLep collection accession #	RNA-Seq code name	Life stage	Where collected	Associated Leptree exemplar code name2	Associated Leptree exemplar # genes attempted3	Associated Leptree exemplar base pairs obtained	Name of associated Leptree exemplar, if different
Choreutoidea	Choreutidae	Choreutinae	Hemerophila	diva	JR-08-020	Cor5	adult	USA: Florida	Hfel	26	18480	Hemerophila	felis
Cimelioidea	Cimeliidae		Axia	margarita	JBA-01-0052	Ax	adult	Spain	Axsp	26	16922
Cossoidea	Castniidae	Castniinae	Synemon	plana	AZ-07-2035	Cul	adult	Australia	Spla	26	19163
Cossoidea	Cossidae	Cossinae	Culama	sp. 5	MJM-96-0285	Cul2	adult	Australia	Cucr	19	14446
Cossoidea	Cossidae	Hypoptinae	Givira	mucidus	AYK-06-7130	Giv2	adult	USA: Arizona	Gmuc	19	12859
Cossoidea	Cossidae	Cossinae	Prionoxystus	robiniae	CWM-94-0233	Prob2	adult	USA: Maryland	Prob2	26	18954
Cossoidea	Cossidae	Zeuzerinae	Psychogena	personalis	RFD-96-0967B	Ppr2	adult	British Virgin Islands	Ppls	19	14600
Cossoidea	Cossidae	Cossulinae	Spinulata	maruga	BL-08-0116	Mar	adult	French Guiana	Cosla	5	6395
Cossoidea	Dudgeoneidae		Archaeoses	polygrapha	AZ-07-2119	Arc	adult	Australia	Ahss	19	13170	Archaeoses	pentasema
Cossoidea	Sesiidae	Sesiinae	Podosesia	syringae	TPF-94-1105	Podo	adult	USA: Maryland	Psy2	26	19198
Cossoidea	Sesiidae	Sesiinae	Vitacea	polistiformis	CB-07-1004	Vit	adult	USA: Virginia	Vipo	19	12583
Drepanoidea	Drepanidae	Thyatirinae	Pseudothyatira	cymatophoroides	CWM-94-0380	Pc	adult	USA: Maryland	Pcym	19	14082
Drepanoidea	Drepanidae	Cyclidiinae	Cyclidia	substigmaria	AYK-04-0776-5	Dcy	adult	Taiwan	Cysu	19	12911
Gelechioidea	Amphisbatidae		Psilocorsis	reflexella	CWM-94-0266	Psi	adult	USA: Maryland	Prfx	19	14132
Gelechioidea	Elachistidae		Antaeotricha	schlaegeri	CWM-94-0235	Ant	adult	USA: Maryland	Aren	19	7312	Antaeotricha	renselariana
Gelechioidea	Gelechiidae		Dichomeris	punctidiscella	CWM-94-0260	Dch	adult	USA: Maryland	Dpunc	19	13811
Geometroidea	Epicopeiidae		Epicopeia	hainseii	AYK-06-7218	Epc3	adult	Japan	Ehai	19	14292
Geometroidea	Geometridae	Ennominae	Biston	betularia	CWM-94-0127	Bb	adult	USA: West Virginia	Bbet	19	12064
Geometroidea	Geometridae	Geometrinae	Chlorosea	margaretaria	RR-98-1152	Chl	adult	USA: California	Cmar	19	14800
Geometroidea	Geometridae	Sterrhinae	Idaea	sp. 5	RR-98-1137-2	Id	adult	USA: California	Idms	19	14390
Geometroidea	Uraniidae	Epipleminae	Calledapteryx	dryopterata	CWM-96-0577	Cal	adult	USA: West Virginia	Cdry	5	6728
Hepialoidea	Hepialidae		Phymatopus	californicus	TPF-92-1220	Phm	adult	USA: California	Pohd	19	12126	Phymatopus	hectoides
Immoidea	Immidae		Imma	tetrascia	MJM-95-0169-4	Imm	adult	Australia	Imsp	26	17953
Lasiocampoidea	Lasiocampidae		Tolype	notialis	JKA-95-0311	Tol	adult	USA: Georgia	Tnot	26	15871
Mimallonoidea	Mimallonidae		Lacosoma	chiridota	JKA 95 0013	Mim	adult	USA: Georgia	Lch2	26	15150
Noctuoidea	Doidae		Doa	sp.	05-srnp-63413	Do2	adult	Costa Rica	Doa	19	13741
Noctuoidea	Erebidae		Lymantria	dispar	UNK-93-0047	Ly3	larva	USA: Maryland	Ldi	19	13335
Noctuoidea	Noctuidae	Heliothinae	Helicoverpa	zea	NRS-87-2101	Hz2	adult	USA: Mississippi	Hzea	19	11572
Noctuoidea	Noctuidae	Heliothinae	Heliothis	virescens	NRS-87-0188-20	Hv	adult	USA: Mississippi	N/A	N/A	N/A	N/A	N/A
Palaephatoidea	Palaephatidae		Palaephatus	luteolus	LP-92-0137	Pal	adult	Chile	Ptus	5	4289
Pterophoroidea	Pterophoridae	Pterophorina	Emmelina	monodactyla	CWM-05-1000	Emm	adult	USA: Maryland	Emon	26	17953
Pyraloidea	Crambidae	Crambinae	Catoptria	oregonicus	RR-98-1176	Cr4	adult	USA: California	Caor	19	12960
Pyraloidea	Pyralidae	Galleriinae	Galleria	melonella	CWM-08-2531	Gal	adult	USA: lab culture	Gmel	5	6724
Thyridoidea	Thyrididae	Striglinae	Striglina	suzukii	AYK-06-7230	Ssk	adult	Japan	Sski	19	14348
Tineoidea	Psychidae	Oeketicinae	Thyridopteryx	ephemeraeformis	TPF-90-0022	Tep2	larva	USA: Maryland	Tep2	19	14839
Tortricoidea	Tortricidae	Olethreutinae	Phaecasiophora	niveiguttana	CWM-94-0376	Cro	adult	USA: Maryland	Olfa	19	13337	Olethreutes	fasciatana
Tortricoidea	Tortricidae	Olethreutinae	Cydia	pomonella	JG-96-0002	Cyd	adult	USA: lab culture	Cpo	26	18542
Urodoidea	Urodidae		Urodus	decens	DA-03-3349	Ur2	adult	Costa Rica	Ursp	26	17861
Yponomeutoidea	Yponomeutidae	Yponomeutinae	Yponomeuta	multipunctella	AZ-06-0002	Yp	adult	USA: Maryland	Ymul	19	11040
Zygaenoidea	Epipyropidae		Epipomponia	nawai	AYK-04-5615	Epi	larva	Japan	Enaw	19	11972
Zygaenoidea	Lacturidae		Lactura	subfervens	05-srnp-63415	Sub	adult	Costa Rica	Lsub	19	12189
Zygaenoidea	Limacodidae	Limacodinae	Euclea	delphinii	AM-94-0276	Euc	adult	USA: Maryland	Edel3	26	18752
Zygaenoidea	Megalopygidae		Megalopyge	crispata	UNK-95-1001	Lag	larva	USA	Lcr2	26	17119
Zygaenoidea	Zygaenidae	Zygaeninae	Zygaena	fausta	JBA-06-0024	Zyg	adult	Spain	Zgfa	19	12398
1Classification follows van Nieukerken et al. (2011)
2Each specimen used for RNA-Seq, except the specimen of Heliothis virescens, has an associated Leptree specimen, for which the data in Regier et al. (2013) were used in the 19-gene analyses for the present study. In many but not all cases, the RNA-Seq and Leptree specimens are the same individual, or at least belong to the same species.
3Maximum number of genes for the associated Leptree specimen reported in previous studies, including Cho et al. (2011) and Regier et al. (2013). Only 19 genes were used in the 19 gene analyses of this study.
