# Supplementary material for: Can RNA-Seq Resolve the Rapid Radiation of Advanced Moths and Butterflies (Hexapoda: Lepidoptera: Apoditrysia)? An Exploratory Study
Source: PLoS One. 2013 Dec 4;8(12):e82615. doi: 10.1371/journal.pone.0082615 (PMC3853519; doi:10.1371/journal.pone.0082615)
Supplement: Table S2 — Summary statistics for RNA-Seq reads and assemblies. (XLSX) [file pone.0082615.s007.xlsx]

## Sheet: Summary stats (45 taxa)
Table S2. Summary statistics for RNA-Seq reads and assemblies
Taxon RNA-Seq code	Family / subfamily	Number of reads	Percent reads failed Chastity	Percent low quality reads	Number of reads after filtering	Number of transcript fragments		Median transcript fragment length (nt)		N50		46 taxa, 741 genes
						Trinity	Trans-ABySS	Trinity	Trans-ABySS	Trinity	Trans-ABySS	number of nucleotides (non-gap characters) in alignment
												consensus	representative
Arc	Dudgeoneidae	114998032	20.3	5.9	84815411	91788	235425	428	367	1975	1488	712560	710409
Cul	Cossidae: Cossinae	104287212	11.8	5.6	86179136	70036	386831	450	167	1993	1109	711270	709098
Cul2	Cossidae: Cossinae	89903970	12.4	6.4	73034912	63134	328211	434	196	1805	1262	712995	711267
Epi	Epipyropidae	82313590	4.2	5.6	74224963	45114	218639	391	189	1014	820	634938	631380
Euc	Limacodidae	75913678	4.2	5.5	68574800	62415	298869	394	175	1166	700	665427	660315
Giv	Cossidae: Hypoptinae	95624294	16.5	7	73078429	61519	341185	426	215	1144	835	674790	670764
Lag	Megalopygidae	96255348	15.9	5.5	75654648	77458	292664	412	211	1606	1156	692742	691725
Mar	Cossidae: Cossulinae	84558110	10.4	6.2	68879556	79379	396125	419	175	1381	1014	658626	654510
Podo	Sesiidae: Sesiinae	100149950	20.8	7.1	72191675	64279	201449	494	430	2021	1493	714435	713841
Ppr	Zeuzerinae	107218916	16.6	6.1	82926235	68723	274973	413	247	1544	1250	699486	696876
Prob	Cossidae: Cossinae	94672850	20.4	5.5	70078076	57750	279183	497	535	1853	1617	714411	711450
Sub	Lacturidae	109624930	15.9	6.1	85417798	50657	122908	551	679	2153	2121	704985	704079
Vit	Sesiidae: Paranthreninae	96347222	12.7	6.6	77754627	55991	363058	413	167	1208	795	656913	653025
Yp	Yponomeutidae	120284414	21.3	6	87455529	80722	329335	413	341	1935	1457	711753	709023
Zyg	Zygaenidae	90573838	3.4	6.4	81724290	75468	279666	452	481	1900	1467	717486	715587
Ant	Elachistidae	85944344	7.1	14.7	67195249	63837	410335	428	367	1690	891	695628	688320
Bb	Ennominae	84309666	5.1	14.9	67414494	58050	248308	487	230	2349	1466	704679	709803
Cal	Uraniidae	86286208	5.9	15.2	68085229	50715	168088	520	495	2839	2050	716541	714972
Chl	Geometrinae	98859706	5.4	15.8	77912970	72904	324920	464	207	2019	1038	704115	702270
Cr4	Crambidae	86555238	5.6	15.1	68589538	68114	270177	455	285	2005	1567	715929	714528
Cro	Tortricidae: Olethreutinae	83178186	6.2	15.1	65518052	55049	279282	507	353	2202	1590	707052	704337
Cyd	Tortricidae: Olethreutinae	116979298	6.1	15	92370343	79359	392904	469	183	2011	1355	716538	712584
Dch	Gelechiidae	108314604	7.4	15.5	83481257	75502	461198	515	209	2008	1040	730149	725025
Dcy	Drepanidae: Cyclidiinae	99807822	5.6	14.6	79703368	42225	413533	426	147	1300	473	636228	628971
Emm	Pterophoridae	81145588	4.9	13	66588069	63367	455661	607	220	2003	604	725058	713280
Epc3	Epicopeiidae	97158518	5.4	14.5	77894354	41615	273217	521	147	1906	1129	702627	699258
Gal	Pyralidae	96589774	3.3	6	87665006	68497	171628	414	391	1945	1684	712728	711507
Hz2	Noctuidae: Heliothinae	81008244	5.2	13.7	65714415	49166	206690	527	208	2906	1607	717333	714513
Id	Geometridae: Sterrhinae	94255838	5.1	13	77250258	59096	191921	494	455	2333	1907	725208	724128
Ly3	Erebidae	92324824	4.9	12.8	75956226	49258	278818	487	151	2346	1420	714114	713301
Pc	Drepanidae: Thyatirinae	75741438	4.1	5.7	68299593	52527	216966	530	444	1818	1326	714987	712002
Pal	Palaephatidae	85139374	4.8	13.4	69603274	52288	258578	582	343	2917	1637	718080	716481
Phm	Hepialidae	99292784	7.4	14.7	77352967	61804	356103	483	171	2525	1266	699450	695706
Psi	Amphisbatidae	104583252	7.7	15.1	80797374	66027	338232	480	225	2088	1473	713502	712188
Ssk	Thyrididae	93537940	4.8	12.3	77586563	49440	307770	456	151	1658	1169	698940	694815
Tep2	Psychidae	92120284	5	14.6	74051130	50893	281984	456	156	2285	1190	708027	706503
Tol	Lasiocampidae	91338266	5.9	12.2	74811197	63991	410478	435	179	1503	787	676785	669906
Ax	Cimeliidae	96539534	3.9	5.3	87646191	77615	315594	419	271	1675	1125	712530	708819
Cor5	Choreutidae	105470936	7.1	18.1	78901622	47068	343619	407	158	1079	578	588510	579246
Do2	Doidae	96289854	5.3	14.3	77374492	46484	126300	488	431	2170	1876	711249	708165
Hv	Noctuidae	78565240	5	14.1	63536405	51450	277124	550	318	2649	1324	713847	711633
Imm	Immidae	91364806	3.8	8	80639074	60462	245935	478	395	2084	1277	726840	724701
Mim	Mimallonidae	106965324	4	9.1	92920888	43822	193335	506	191	1688	1234	697113	694962
Ur2	Urodidae	94354856	5.8	13.6	76122585	73129	475679	484	172	1854	996	710424	707835
Striacosta	Noctuidae	13231040	N/A	62	5032391	40619	296210	163	107	328	292	343902	316392
mean		92888425	8.3	11.8	74844548	60862	296425	463	274	1886	1243	692021	688433
16-taxon test set (Bombyx not shown)
added to create 38-taxon set
added to create 46-taxon set
