# Supplementary material for: Can RNA-Seq Resolve the Rapid Radiation of Advanced Moths and Butterflies (Hexapoda: Lepidoptera: Apoditrysia)? An Exploratory Study
Source: PLoS One. 2013 Dec 4;8(12):e82615. doi: 10.1371/journal.pone.0082615 (PMC3853519; doi:10.1371/journal.pone.0082615)
Supplement: Table S3 — Size and completeness of aligned data matrices from RNA-Seq. (XLS) [file pone.0082615.s008.xls]

## Sheet: matrix stats
Table S3. Size and completeness of aligned data matrices from RNA-Seq
	741 genes
	46 taxa		38 taxa		16 taxa
	consensus	representative	consensus	representative	consensus	representative
number of nucleotide positions	873036	765078	764025	762252	742668	742017
number of nucleotides (non-gap characters) in alignment	32032914	31732542	26682024	26572950	11085843	11047875
matrix completeness (number nt ÷ number possible nt)	0.8	0.9	0.92	0.92	0.93	0.93
percentage of ambiguous nucleotides (non-gap, non-A/C/G/T chars)	0.37	0.37	0.34	0.34	0.37	0.37
