# Supplementary material for: Can RNA-Seq Resolve the Rapid Radiation of Advanced Moths and Butterflies (Hexapoda: Lepidoptera: Apoditrysia)? An Exploratory Study
Source: PLoS One. 2013 Dec 4;8(12):e82615. doi: 10.1371/journal.pone.0082615 (PMC3853519; doi:10.1371/journal.pone.0082615)
Supplement: Table S4 — RNA-Seq coverage for 15 test taxa. (XLSX) [file pone.0082615.s009.xlsx]

## Sheet: Sheet1
Table S4. RNA-Seq "coverage" for 15 test taxa
Taxon RNA-Seq code	Read length (nt)	Median number of reads mapped to orthologous group sequences	Median OG sequence length (nt)	Coverage per base
Arc	101	949	1080	88.7
Cul	101	853.5	1080	79.8
Cul2	101	898	1071	84.7
Giv	101	651	942	69.8
Lag	101	641	1026	63.1
Mar	101	496.5	894	56.1
Podo	101	1532	1110	139.4
Ppr	101	696	1008	69.7
Prob	101	1798	1113	163.2
Sub	101	3650	1104	333.9
Vit	101	516	922.5	56.5
YP	101	766	1047	73.9
Epi	101	653	888	74.3
Euc	101	282	915	31.1
Zyg	101	1804	1113	163.7
mean	101	1079	1021	103.2
